# Supplementary material for: Genetic Diversity in Chimpanzee Transcriptomics Does Not Represent Wild Populations
Source: Genome Biol Evol. 2021 Nov 12;13(11):evab247. doi: 10.1093/gbe/evab247 (PMC8633730; doi:10.1093/gbe/evab247)
Supplement: evab247_Supplementary_Data [file evab247_supplementary_data.zip]

Archive with 14 entries (14 files):
- List of Supplementary Table and Figures_210832.docx
- Supp_fig_1_486.pdf
- Supp_fig_2_PCA.pdf
- Supp_fig_3_unsupervised_admix_altcols.pdf
- Supp_fig_4_468.pdf
- Supp_fig_5_237.pdf
- Supp_fig_6_SFS.pdf
- Supp_fig_7_ternary.pdf
- Supp_table_1_all_studies_updated.xlsx
- Supp_table_2_all_samples_updated.xlsx
- Supp_table_3_mislabelled_updated.xlsx
- Supp_table_4_between_clusters_updated.xlsx
- Supp_table_5_all_relative_pairs_updated.xlsx
- Supp_table_6_missingness_updated.xlsx
