# Supplementary material for: Genetic Diversity in Chimpanzee Transcriptomics Does Not Represent Wild Populations
Source: Genome Biol Evol. 2021 Nov 12;13(11):evab247. doi: 10.1093/gbe/evab247 (PMC8633730; doi:10.1093/gbe/evab247)
Supplement: evab247_Supplementary_Data [file evab247_supplementary_data.zip › Supp_table_1_all_studies_updated.xlsx]

## Sheet: Supp table 1
	Supplementary table 1: 49 studies considered
Internal ID	Associated publication	Associated publication DOI	BioProject	Total Number of Samples	Number of samples excluding replicates	Genotyped samples	Sequencing Instrument	Tissue(s)	Identifying information	Source(s)*	Additional notes
S1	Khrameeva et al., 2014	10.1038/ncomms4584	PRJNA193342	6	6	6	HiSeq 2000	Brain	(Age and Sex in paper, difficult to assign)	Irchel, Yerkes
S2	Bozek et al., 2014	10.1371/journal.pbio.1001871	PRJNA213747	30	13	30	HiSeq 2000	Brain, Muscle, Kidney	Age, Sex (ID in paper, difficult to assign	Alamogordo, Irchel, BPRC
S3	Liu et al., 2016	10.1371/journal.pbio.1002558	PRJNA254971	39	39	39	HiSeq 2000	Brain	Age, Sex, ID (in paper)	BZ, SNPRC, GW, BPRC			* Source Acronyms:
S4	Gallego Romero et al., 2014	10.7554/eLife.07103	PRJNA260053	14	7	14	HiSeq 2500	IPSCs and dermal fibroblasts	ID	Yerkes			Alamogordo - Alamogordo Primate Facility
S5	Yu et al., 2016	10.1038/srep31923	PRJNA260224	1	1	1	HiSeq 2500	LCL	ID	Public Health England			BPRC - Biomedical Primate Research Centre
S6	Ma et al., 2017	10.1101/gr.212563.116	PRJNA288267	4	2	4	HiSeq 2500	LCL	ID	Coriell			BZ - Burgers’ Zoo in Arnhem
S7	He et al., 2017	10.1038/nn.4548	PRJNA299472	72	4	24	HiSeq 2000	Brain	None	Irchel, BPRC			Coreill - Corriell Institute
S8	Nuttle et al., 2016	10.1038/nature19075	PRJNA326545	6	2	6	HiSeq 2000 and HiSeq 2500	IPSC derived neural progenitors and neurons	ID	Coriell			GW - Department of Anthropology, The George Washington University
S9	PRJNA348102		PRJNA348102	14	14	14	HiSeq 2000	Brain	Age, Sex	Unknown			Irchel - Anthropological Institute and Museum, University of Zurich-Irchel
S10	Trizzino et al., 2017	10.1101/gr.218149.116	PRJNA349047	3	3	3	HiSeq 2500	Liver	Sex, ID	SNPRC			SNPRC - Southewestern National Primate Research Centre
S11	Gaska et al., 2019	10.26508/lsa.201900495	PRJNA414978	20	3	18	HiSeq 2500	Dermal fibroblasts	ID	Purchased from Coriell, acquired from individuals at Yerkes			Yerkes - Yerkes National Primate Research Centre
S12	Dougherty et al., 2018	10.1101/gr.237610.118	PRJNA475610	1	1	1	HiSeq 2500	IPSC line	ID	Yerkes
S13	Marchetto et al., 2019	10.7554/eLife.37527	PRJNA513185	2	1	2	HiSeq 2000	IPSC derived neural progenitor	ID	Coriell
S14	PRJDB6945		PRJDB6945	3	3	3	HiSeq 2500	Skin	-	-
S15	PRJEB1675		PRJEB1675	5	5	5	HiSeq 2000	Fibroblast	ID	Coriell
S16	Maudhoo et al., 2015	10.1186/s13742-015-0061-x	PRJNA173089	4	1	4	HiSeq 2000	Stem Cell, Fibroblast, Myoblast, Endothelial	ID (Name)	-	Clint, the reference chimpanzee
S17	Pipes et al., 2013	10.1093/nar/gks1268	PRJNA197258	2	1	2	HiSeq 2000	Pooled tissues	Age, Sex	WNPRC
S18	Marchetto et al., 2013	10.1038/nature12686	PRJNA206563	4	2	4	HiSeq 2000	IPSCs	ID	Coriell
S19	Peng et al., 2015	10.1093/nar/gku1110	PRJNA261948	1	1	1	HiSeq 2000	Whole blood	Age, Sex	WNPRC
S20	Peng et al., 2015	10.1093/nar/gku1110	PRJNA271912	13	1	5	HiSeq 2000	Brain, Colon, Heart, Kidney, Liver, Lung, Lymph node, Skeletal muscle, Spleen, Thymus	Age, Sex	WNPRC
S21	Ruiz-Orera et al., 2015	10.1371/journal.pgen.1005721	PRJNA285021	8	3	8	HiSeq 2000	Brain, Heart, Liver, Testis	Age, Sex	BPRC
S22	Prescott et al., 2015	10.1016/j.cell.2015.08.036	PRJNA289483	4	2	4	HiSeq 2000	IPSCs	ID	Coriell
S23	Ward et al., 2018	10.7554/eLife.42374	PRJNA379443	7	7	7	HiSeq 2500	IPSCs	ID	Yerkes/Coriell
S24	Xu et al., 2018	10.1101/gr.231357.117.	PRJNA393104	27	4	20	HiSeq 2000	Brain	ID	GAIN
S25	Li et al. 2018	10.1016/j.jhep.2017.12.008	PRJNA414598	55	9	23	HiSeq 2000	Peripheral Blood Mononuclear Cells	ID	SNPRC
S26	PRJNA380240		PRJNA380240	3	3	3	HiSeq 4000	Fibroblast	Age, Sex	-
S27	Fiddes et al., 2018	10.1016/j.cell.2018.03.051	PRJNA415990	12	1	5	HiSeq 4000	IPSCs	ID	Yerkes/Coriell
S28	Pavlovic et al., 2018	10.1038/s41598-018-33478-9	PRJNA433831	120	31	88	HiSeq 4000	IPSCs, IPSC-derived cardiomyocytes, Primary heart tissue	ID	Yerkes/Coriell, SNPRC, Little Rock Zoo, Md. Anderson
S29	Zhang et al., 2019	10.1038/s41588-019-0479-7	PRJNA480492	4	2	4	HiSeq 4000	IPSC	-	-
S30	PRJNA605139		PRJNA605139	33	4	19	HiSeq 4000	IPSC-derived cortical spheroid	ID	-
S31	Fair et al., 2020	10.7554/eLife.59929	PRJNA635670	38	38	38	HiSeq 4000	Heart	ID	Yerkes, SNPRC, Little Rock Zoo, Md. Anderson
S32	PRJNA649770		PRJNA649770	4	4 or 2	4	HiSeq 4000	IPSCs (derived from peripheral blood mononuclear cells	ID	-
S33	PRJNA492337		PRJNA492337	6	1	6	HiSeq 2000 and HiSeq 2500	NPC and neuron
S34	Khrameeva et al., 2020	10.1101/gr.256958.119	PRJNA527986	96	3	15	HiSeq 2000	multiple brain slices	3 chimps, 33 slices, include 5 slices per chimp	SNPRC
S35	Garcia-Perez et al., 2021	10.1038/s41467-021-23397-1	PRJNA563344	6	2	6	HiSeq 4000	LCL		-
S36	PRJNA656189		PRJNA656189	36	6	36	HiSeq 2000	whole blood		SNPRC
S37	Kozlenkov et al., 2020	10.1073/pnas.2011884117.	PRJNA667056	6	3	6	HiSeq 2500	glutamatergic neurons		GW
S38	Khan et al., 2013	10.1126/science.1242379	PRJNA214703	5	5	5	HiSeq 2000	LCLs		Yerkes, New Iberia
S39	Wu et al., 2015	10.1038/nature14413	PRJNA258641	1	1	1	HiSeq 2500	iPSCs		Coriell
S40	PRJDB3586		PRJDB3586	2	2	2	HiSeq 2000	cerebral cortex and heart		-
S41	PRJDB1766		PRJDB1766	4	1	0	HiSeq 2000	brain (cerebellum and ba10)	FAILED PROCESSING	-
S42	Mora-Bermudez et al, 2016	10.7554/eLife.18683	PRJNA340888	344	2	0	HiSeq 2500	cerebral organoid, ventricle	single cell	-
S43	Kanton et al, 2019	10.1038/s41586-019-1654-9	PRJEB33917	20	3	0	HiSeq 2500	stem cell derived cerebral organoids	single cell	-
S44	Kanton et al, 2019	10.1038/s41586-019-1654-9	PRJEB34117	459	1	0	HiSeq 2500	iPSC-derived cerebral organoid	single cell	-
S45	Pollen et al, 2019	10.1016/j.cell.2019.01.017	PRJNA515930	1280	8	0	HiSeq 2500	iPSC-derived cerebral organoid	single cell	-
S46	Blake et al, 2018	10.1186/s13059-018-1490-5	PRJNA385016	32	4	0	HiSeq 4000	iPSCs, iPSC-derived primitive streak, endodermal progenitors and endormal cells	Exclude, Gilad lab samples	-
S47	Blake et al, 2020	10.1101/gr.254904.119	PRJNA445737	16	4	0	HiSeq 2500	heart, kidney, liver, lung	FAILED PROCESSING	-
S48	Kronenberg et al, 2018	10.1126/science.aar6343	PRJNA470992	61	7	0	HiSeq 2500	iPSC-derived cerebral organoid	single cell	-
S49	Ward et al., 2018	10.7554/eLife.33084	PRJNA481380	40	7	0	HiSeq 4000	iPSC-derived cardiomyocytes	Exclude, Gilad lab samples	-

## Sheet: Column legends
Supplementary Table 1: List of studies. All studies considered in the sampling process and relevant meta-information.
Internal ID	Assigned study ID for the purposes of this study, from S1-S49.
Associated publication	Published journal articles which generated and used the RNA-seq samples from a given study.
Associated publication DOI	DOI of the associated publication.
BioProject	The NCBI BioProject ID for a given study.
Total Number of Samples	The total number of samples in the study, including both technical and biological replicates.
Number of samples excluding replicates	The total number of samples excluding replicates within a study/the number of unique chimpanzee individuals in a study, as defined in the original publication/NCBI record.
Genotyped samples	Number of samples that were genotyped for our study (for studies with numerous replicates per chimpanzee individual, only 5-6 replicates were genotyped)
Sequencing Instrument	Sequencing instrument(s) used in a study
Tissue(s)	Tissue(s) examined in a study
Identifying information	Identifying metadata information available for samples in a study from their NCBI records and/or from the associated publication.
Source(s)*	Source information of samples used in a a study, derived from the associated publication or SRA record.
Additional notes
