# Supplementary material for: Genetic Diversity in Chimpanzee Transcriptomics Does Not Represent Wild Populations
Source: Genome Biol Evol. 2021 Nov 12;13(11):evab247. doi: 10.1093/gbe/evab247 (PMC8633730; doi:10.1093/gbe/evab247)
Supplement: evab247_Supplementary_Data [file evab247_supplementary_data.zip › Supp_table_3_mislabelled_updated.xlsx]

## Sheet: Supp table 3
Supplementary table 3: Mislabelled samples not of chimpanzee origin
Sample ID	SRA file	Study ID	Pseudoaligned reads, human mtDNA	% human mtDNA reads	Pseudoaligned reads, chimpanzee mtDNA	% chimpanzee mtDNA reads	Pseudoaligned reads, orangutan mtDNA	% orangutan mtDNA reads	Pseudoaligned reads, rhesus macaque mtDNA	% rhesus macaque mtDNA reads
S15-PR01171-m-16y	ERR247263	S15	490.172	0.000113872	8450.41	0.00196492	4277230	0.997912	40.9251	9.51027e-06
S30-Hy1-29-na-na	SRR11034017	S30	533811	0.99907	490.619	0.000919071	3.00027	5.63929e-06	3	5.61645e-06
S30-Hy1-29-na-na	SRR11034020	S30	568087	0.998981	578.849	0.00101884	0	0	0	0
S30-Hy1-29-na-na	SRR11034023	S30	744620	0.999841	109.124	0.00014666	9.07843	1.22423e-05	0	0
S30-Hy1-29-na-na	SRR11034025	S30	687898	0.999753	166.514	0.000242223	3.00099	4.38015e-06	0	0
S30-Hy2-16-na-na	SRR11034026	S30	541902	0.999915	33.0802	6.10953e-05	11.002	2.03877e-05	2.00001	3.69154e-06
S30-Hy1-29-na-na	SRR11034027	S30	482080	0.999565	205.501	0.000426483	2.00058	4.16584e-06	2.00001	4.14816e-06
S30-Hy2-16-na-na	SRR11034028	S30	883488	0.99969	257.367	0.000291484	13.2506	1.50576e-05	3.00002	3.39564e-06
S30-Hy2-9-na-na	SRR11034029	S30	550303	0.998626	752.32	0.00136647	4.07714	7.43041e-06	0	0
S30-Hy2-16-na-na	SRR11034031	S30	509668	0.999951	25.0436	4.91797e-05	0	0	0	0
S30-Hy2-9-na-na	SRR11034032	S30	501543	0.99934	319.916	0.000638025	10.0022	2.0015e-05	1	1.99315e-06
S30-Hy2-16-na-na	SRR11034034	S30	90898	0.999879	11.0239	0.000121374	0	0	0	0
S30-Hy2-9-na-na	SRR11034035	S30	579973	0.999691	159.61	0.00027537	18.633	3.22549e-05	1	1.72422e-06
S30-Hy2-16-na-na	SRR11034037	S30	806591	0.999922	56.0708	6.95739e-05	7.00119	8.71647e-06	0	0
S30-Hy2-9-na-na	SRR11034038	S30	751947	0.999797	151.184	0.0002012	0.982267	1.31163e-06	0.0178641	2.37596e-08
S30-Hy2-9-na-na	SRR11034041	S30	783792	0.999261	574.184	0.0007327	5.00937	6.41383e-06	0	0
S28-8861-m-16y	SRR6706651	S28	218565	0.190428	926926	0.808337	538.443	0.00047114	877.103	0.00076442
S28-8861-m-16y	SRR6706655	S28	243875	0.19116	1026740	0.805539	650.686	0.000512226	3556.96	0.00278895
Known chimpanzee samples for comparison
Sample ID	SRA file	Study ID	Pseudoaligned reads, human mtDNA	% human mtDNA reads	Pseudoaligned reads, chimpanzee mtDNA	% chimpanzee mtDNA reads	Pseudoaligned reads, orangutan mtDNA	% orangutan mtDNA reads	Pseudoaligned reads, rhesus macaque mtDNA	% rhesus macaque mtDNA reads
S9-c14-m-35y	SRR4418037	S9	188961	0.0410149	4391750	0.954126	15780.9	0.00344003	6537.77	0.00141949
S36-4x0421-f-na	SRR12415977	S36	30162.9	0.0327742	887471	0.965187	1025.74	0.00111933	845.96	0.000919479
S28-8861-m-16y	SRR6706697	S28	20375.8	0.0131457	1525360	0.985006	1045.62	0.000677493	1814.43	0.00117096
S28-8861-m-16y	SRR6706702	S28	25261.4	0.0140091	1773820	0.984599	1205.03	0.000671134	1298.75	0.000720461
S28-40280-f-17y	SRR6706626	S28	56448	0.0431243	1247490	0.953914	1576.68	0.0012097	2292.9	0.00175223
S28-40300-f-na	SRR6706627	S28	19360.3	0.0115046	1660150	0.98743	1270.29	0.000758096	516.13	0.000306798
S28-40210-f-14y	SRR6706628	S28	27992.4	0.011666	2366760	0.987264	1874.83	0.000784703	684.211	0.000285236
S28-4933-f-6y	SRR6706629	S28	30648.4	0.00966951	3133720	0.98959	2321.62	0.000735613	16.0032	5.05052e-06
S28-3651-f-11y	SRR6706630	S28	2365.69	0.00111259	2120060	0.997986	14.1017	6.66056e-06	1900.93	0.000894288
S28-3647-f-9y	SRR6706631	S28	1665.4	0.00152782	1086020	0.997217	9.06749	8.35413e-06	1358.96	0.00124708
S28-40280-f-17y	SRR6706632	S28	62262.6	0.0432983	1368640	0.952643	1885.89	0.0013171	3941.32	0.00274169
S28-40300-f-na	SRR6706633	S28	28642.2	0.015272	1841920	0.983012	1279.05	0.000684919	1933.73	0.00103138

## Sheet: Column legends
Supplementary table 3: Mislabelled samples not of chimpanzee origin
Sample ID	Full internal ID for a sample in the format of studyID-samplename-sex-age
SRA file	NCBI SRA accession for a sample
Study ID	Internal study ID, as in Supp table 1
Pseudoaligned reads, human mtDNA	Number of reads that could be successfully pseudoaligned to the human mtDNA sequence
% human mtDNA reads	Estimate of the % of mtDNA transcripts in this sample that come from humans, converted from Kallisto transcripts-per-million values
Pseudoaligned reads, chimpanzee mtDNA	Number of reads that could be successfully pseudoaligned to the chimpanzee mtDNA sequence
% chimpanzee mtDNA reads	Estimate of the % of mtDNA transcripts in this sample that come from chimpanzee, converted from Kallisto transcripts-per-million values
Pseudoaligned reads, orangutan mtDNA	Number of reads that could be successfully pseudoaligned to the orangutan mtDNA sequence
% orangutan mtDNA reads	Estimate of the % of mtDNA transcripts in this sample that come from orangutan, converted from Kallisto transcripts-per-million values
Pseudoaligned reads, rhesus macaque mtDNA	Number of reads that could be successfully pseudoaligned to the rhesus macaque mtDNA sequence
% rhesus macaque mtDNA reads	Estimate of the % of mtDNA transcripts in this sample that come from rhesus macaque, converted from Kallisto transcripts-per-million values
