# Supplementary material for: Genetic Diversity in Chimpanzee Transcriptomics Does Not Represent Wild Populations
Source: Genome Biol Evol. 2021 Nov 12;13(11):evab247. doi: 10.1093/gbe/evab247 (PMC8633730; doi:10.1093/gbe/evab247)
Supplement: evab247_Supplementary_Data [file evab247_supplementary_data.zip › Supp_table_6_missingness_updated.xlsx]

## Sheet: Supp table 6
Supplementary table 6: SNPs preserved at missingness thresholds of 1%, 2% and 5%, for both RNA-seq data merged to reference SNPs and unmerged RNA-seq data
Missingness	Merged Data	Unmerged Data
no filter	29968153	3081983
0.1	18679	87196
0.05	11659	54706										* Source Acronyms:
0.02	5814	27761										Alamogordo - Alamogordo Primate Facility
1%	3545	15494										BPRC - Biomedical Primate Research Centre
												BZ - Burgers’ Zoo in Arnhem
												Coreill - Corriell Institute
												GW - Department of Anthropology, The George Washington University
												Irchel - Anthropological Institute and Museum, University of Zurich-Irchel
												SNPRC - Southewestern National Primate Research Centre
												Yerkes - Yerkes National Primate Research Centre

## Sheet: Column legends
Supplementary table 6: SNPs preserved at missingness thresholds of 1%, 2% and 5%, for both RNA-seq data merged to reference SNPs and unmerged RNA-seq data
Missingness	Different missingness filters applied to merged and unmerged SNP data
Merged Data	SNPs retained from merged data after different missingness filters
Unmerged Data	SNPs retained from unmerged data after different missingness filters
